# Supplementary material for: MERITXELL: The Multifrequency Experimental Radiometer with Interference Tracking for Experiments over Land and Littoral—Instrument Description, Calibration and Performance
Source: Sensors (Basel). 2017 May 10;17(5):1081. doi: 10.3390/s17051081 (PMC5470471; doi:10.3390/s17051081)
Supplement: Supplementary File 1 [file sensors-17-01081-s001.zip]

Archive with 1 entries (1 files):
- MERITXELL.mp4
